# Supplementary material for: Longitudinal Immunoprofiling of the CD8+ T-Cell Response in SARS-CoV-2 mRNA Vaccinees and COVID-19 Patients
Source: Vaccines (Basel). 2025 May 22;13(6):551. doi: 10.3390/vaccines13060551 (PMC12197383; doi:10.3390/vaccines13060551)
Supplement: Supplementary file 1 [file vaccines-13-00551-s001.zip]

Archive with 1 entries (1 files):
- vaccines-3608762-supplementary.pdf
